# Supplementary material for: Improving the safety of outpatient to Emergency Department transfers: A quality improvement study in a tertiary hospital in Pakistan
Source: PLoS One. 2025 Nov 5;20(11):e0336347. doi: 10.1371/journal.pone.0336347 (PMC12588536; doi:10.1371/journal.pone.0336347)
Supplement: S1 Data — (XLS) [file pone.0336347.s002.xls]

## Sheet: Sheet1
SNo	Gender	Modeoftransportation	ptnhandovertoo	Patienthandedoverby	TypeofVisit	HR	RR	dbsysonpresentatio	Bpdiasonptn	Temp	SpO2	HRtrans	postRR	BPsysontransfer	bpdiasontrans	TEM	SPO2	disfromed	lamafromed	Expired	patient_disposition	HandoffFilled70	agecat	Comorbids_01	lengtofstaedhr	PresentingComplaint_01	HR_category	RR_category	dbsyson_category	Bpdiason_category	Temp_category	AnyEmergencyUrgentProcedure_01
162	male	Walking	RN	RN	Initial	137	36	136	83	39	96	137	34			39	96	yes	no	NO	NONE	>70	<=39	None	>7	acute abdominal pain ,vomiting and diarrhoea resulting in dehydration	≥120	≥22	≥135	>79	38-39	none
211	male	Walking	RN	RN	Initial	71	20	73	46	36	96	71	16	62	39	36		yes	yes	NO	NONE	>70	>=60	None	<=5	acute respiratory distress or compromised airway	≤82	19-21	≤99	≤58	<38	none
131	male	Walking	RN	RN	Initial	96	17	99	41	36.5	98	88	16	120	60	36.5	97	NO	no	NO	SCU	>70	>=60	None	>7	any abnormal or critical test requiring emergency urgent management required admission and further monitoring	83-119	≤18	≤99	≤58	<38	none
42	male	Stretcher	RN	RN	Initial	82	18	104	64	36	96	93	24	113	60	36.3	98	NO	no	NO	WArd	50-70	>39&<60	COPD	>7	acute abdominal pain ,vomiting and diarrhoea resulting in dehydration	≤82	≤18	100-134	59-79	<38	none
140	female	Wheelchair	RN	RN	Initial	85	16	126	74	36.5	100	70	10	124	76	36	99	NO	no	NO	WArd	>70	<=39	COPD	>7	acute abdominal pain ,vomiting and diarrhoea resulting in dehydration	83-119	≤18	100-134	59-79	<38	none
188	male	Walking	RN	RN	Initial	78	16	130	90	36.4	98	78	16	128	89	36.4	99	yes	no	NO	NONE	50-70	<=39	COPD	>5&<7	acute abdominal pain ,vomiting and diarrhoea resulting in dehydration	≤82	≤18	100-134	>79	<38	yes
204	female	Stretcher	RN	RN	Initial	120	22	108	87	36.3	98	130	28	96	57	36.5	94	NO	no	NO	SCU	>70	>=60	COPD	>7	acute neurological deterioration	≥120	≥22	100-134	>79	<38	yes
72	female	Wheelchair	notsigned	notsigned	Initial	81	12	128	78	36.3	95	87	21	195	91	36.2	96	NO	no	NO	WArd	50-70	>=60	COPD	<=5	acute neurological deterioration	≤82	≤18	100-134	59-79	<38	none
156	male	Stretcher	RN	RN	followup	46	20	88	51	36.3	90	93	20	84	49	36.3	92	yes	yes	NO	NONE	>70	>=60	COPD	>7	acute respiratory distress or compromised airway	≤82	19-21	≤99	≤58	<38	none
45	male	Stretcher	RN	RN	followup	102	20	100	50	36.3	98	102	23	100	50	36.4	97	NO	no	NO	WArd	50-70	>=60	COPD	>7	acute respiratory distress or compromised airway	83-119	19-21	100-134	≤58	<38	yes
47	male	Walking	22	22	followup	95	28	106	67	36	100		26					22	22	NO	CCU	>70	>=60	COPD	0	acute respiratory distress or compromised airway	83-119	≥22	100-134	59-79	<38	none
12	male	Stretcher	notsigned	notsigned	followup	64	18	139	48	36.4	98	64	21	140	50	36.6	98	NO	no	NO	WArd	50-70	>=60	COPD	>7	acute respiratory distress or compromised airway	≤82	≤18	≥135	≤58	<38	none
16	male	Walking	RN	RN	22	130	22	142	80	39.3	96		16					NO	no	NO	SCU	50-70	<=39	COPD	>7	acute respiratory distress or compromised airway	≥120	≥22	≥135	>79	>39	none
145	male	Wheelchair	notsigned	RN	Initial	102	17	76	53	36.2	98	78	19	100	70	36.5	98	yes	yes	NO	NONE	>70	>39&<60	COPD	>7	any abnormal or critical test requiring emergency urgent management required admission and further monitoring	83-119	≤18	≤99	≤58	<38	none
160	female	Stretcher	22	RN	followup	143	26	122	71	37.2	96	142	19	114	67	36.6	97	NO	no	NO	SCU	50-70	>=60	COPD	>7	any abnormal or critical test requiring emergency urgent management required admission and further monitoring	≥120	≥22	100-134	59-79	<38	yes
8	male	Stretcher	22	22	followup	93	30	193	93	37.3	86	110	31	153	86	37.8	90	NO	no	yes	WArd	>70	>=60	COPD	>7	any abnormal or critical test requiring emergency urgent management required admission and further monitoring	83-119	≥22	≥135	>79	<38	none
61	male	Stretcher	22	RN	followup	43	20	107	58	36.2	97	39	25	127	47	36.2	100	yes	yes	NO	NONE	50-70	>=60	COPD	<=5	hemodynamically instability with altered vital signs or early warning signs	≤82	19-21	100-134	≤58	<38	yes
19	female	Walking	RN	RN	22	121	22	140	80	39.2	98		24					yes	no	NO	NONE	>70	>39&<60	COPD	>5&<7	hemodynamically instability with altered vital signs or early warning signs	≥120	≥22	≥135	>79	>39	none
144	male	Wheelchair	RN	RN	Initial	79	17	116	69	36.2	98	93	19	131	71	36.1	96	NO	no	NO	WArd	>70	>39&<60	COPD	>7	signifisant acute bleeding from any source	≤82	≤18	100-134	59-79	<38	none
180	male	Stretcher	RN	RN	followup	48	18	64	39	36	98	125	17	84	46	36	99	NO	no	NO	SCU	50-70	>39&<60	CVS problem	>5&<7	acute abdominal pain ,vomiting and diarrhoea resulting in dehydration	≤82	≤18	≤99	≤58	<38	none
41	male	Stretcher	22	22	followup	57	18	99	51	36	85	54	28	104	54		99	NO	no	NO	SCU	>70	>=60	CVS problem	>7	acute abdominal pain ,vomiting and diarrhoea resulting in dehydration	≤82	≤18	≤99	≤58	<38	yes
173	male	Walking	RN	RN	Initial	137	28	103	61	39.2	94	137	25	103	61		94	NO	no	NO	WArd	>70	<=39	CVS problem	>5&<7	acute abdominal pain ,vomiting and diarrhoea resulting in dehydration	≥120	≥22	100-134	59-79	>39	none
213	male	Stretcher	RN	RN	Initial	138	18	110	85	36.2	88	135	9	119	82	36	94	NO	no	NO	SCU	50-70	>=60	CVS problem	>7	acute abdominal pain ,vomiting and diarrhoea resulting in dehydration	≥120	≤18	100-134	>79	<38	none
203	female	Walking	RN	RN	Initial	69	18	114	46	36.1	98	69	22	114	44	36.1	98	yes	no	NO	NONE	>70	>=60	CVS problem	>7	acute abdominal pain ,vomiting and diarrhoea resulting in dehydration	≤82	≤18	100-134	≤58	<38	none
141	male	Walking	RN	RN	Initial	82	31	114	92	39.2	99	82	28	114	92		99	yes	no	NO	NONE	>70	<=39	CVS problem	>5&<7	acute abdominal pain ,vomiting and diarrhoea resulting in dehydration	≤82	≥22	100-134	>79	>39	yes
37	female	Stretcher	22	22	Initial	86	20	132	62	39.2	87	80	11	126	47		97	NO	no	NO	WArd	>70	>=60	CVS problem	>5&<7	acute abdominal pain ,vomiting and diarrhoea resulting in dehydration	83-119	19-21	100-134	59-79	>39	none
208	female	Stretcher	notsigned	notsigned	followup	78	18	137	78	36.6	100	78	11	137	78	36.6	100	NO	no	NO	SCU	50-70	<=39	CVS problem	>7	acute abdominal pain ,vomiting and diarrhoea resulting in dehydration	≤82	≤18	≥135	59-79	<38	yes
87	female	Stretcher	RN	RN	Initial	74	20	69	46	36.6	96	74	13	69	48	36	96	NO	no	NO	SCU	<50	>=60	CVS problem	>5&<7	acute neurological deterioration	≤82	19-21	≤99	≤58	<38	none
45	female	Stretcher	22	22	followup	107	22	91	70	36.1	99	107	24	87	55	36	97	yes	22	NO	WArd	>70	>39&<60	CVS problem	0	acute respiratory distress or compromised airway	83-119	≥22	≤99	59-79	<38	yes
36	female	Wheelchair	RN	RN	Initial	83	22	92	44	36.2	85	104	24	156	76	36.8	90	NO	no	NO	SCU	>70	>=60	CVS problem	0	acute respiratory distress or compromised airway	83-119	≥22	≤99	≤58	<38	yes
119	male	Walking	RN	RN	followup	144	28	96	68	36	89	106	24	116	82	36	89	NO	no	NO	SCU	>70	>39&<60	CVS problem	<=5	acute respiratory distress or compromised airway	≥120	≥22	≤99	59-79	<38	yes
20	male	Walking	RN	RN	followup	65	17	124	71	36.5	95	63	26	174	62	36.2	95	NO	no	NO	SCU	>70	>=60	CVS problem	>7	acute respiratory distress or compromised airway	≤82	≤18	100-134	59-79	<38	none
217	male	Stretcher	RN	RN	followup	118	28	129	63	36.3	97	118	27	112	67	36.3	93	yes	no	yes	NONE	50-70	>=60	CVS problem	>7	acute respiratory distress or compromised airway	83-119	≥22	100-134	59-79	<38	none
206	female	Stretcher	RN	RN	followup	104	17	131	78	36.2	85	103	19	146	97	36	99	NO	no	NO	SCU	50-70	>=60	CVS problem	>7	acute respiratory distress or compromised airway	83-119	≤18	100-134	59-79	<38	yes
14	female	Stretcher	RN	RN	Initial	121	22	138	72	36	80		20	155	79	36.6	96	NO	no	NO	SCU	>70	>39&<60	CVS problem	>7	acute respiratory distress or compromised airway	≥120	≥22	≥135	59-79	<38	none
98	male	Walking	notsigned	notsigned	followup	88	18	144	110	36	98	88	19	187	78	36	98	yes	no	NO	NONE	>70	>=60	CVS problem	<=5	acute respiratory distress or compromised airway	83-119	≤18	≥135	>79	<38	none
69	male	Stretcher	RN	RN	Initial	115	22	159	93	37	89	163	22	138	73	37	95	NO	no	NO	SCU	<50	<=39	CVS problem	>7	acute respiratory distress or compromised airway	83-119	≥22	≥135	>79	<38	none
55	female	Stretcher	RN	RN	Initial	126	29	178	92	36	88	120	27	170	90	36.2	24	NO	no	NO	WArd	50-70	>39&<60	CVS problem	<=5	acute respiratory distress or compromised airway	≥120	≥22	≥135	>79	<38	none
146	male	Stretcher	RN	RN	followup	97	20	85	60	36	96	87	25	81	50	23	97	NO	no	NO	WArd	>70	>=60	CVS problem	<=5	any abnormal or critical test requiring emergency urgent management required admission and further monitoring	83-119	19-21	≤99	59-79	<38	none
9	male	Wheelchair	22	22	Initial	81	20	160	78	36.2	97	73	20	142	67	36.5	98	yes	no	NO	NONE	>70	>39&<60	CVS problem	>5&<7	any abnormal or critical test requiring emergency urgent management required admission and further monitoring	≤82	19-21	≥135	59-79	<38	none
3	male	Stretcher	RN	RN	Initial	67	16	166	84	36.7	98	40	18	148	63	36.5	98	yes	yes	NO	NONE	>70	>=60	CVS problem	>5&<7	any abnormal or critical test requiring emergency urgent management required admission and further monitoring	≤82	≤18	≥135	>79	<38	none
66	male	Stretcher	notsigned	notsigned	Initial	47	13	74	35	36	91	47	14	74	35	36	97	NO	no	NO	WArd	>70	>=60	CVS problem	>7	hemodynamically instability with altered vital signs or early warning signs	≤82	≤18	≤99	≤58	<38	yes
15	male	Stretcher	22	22	followup	91	17	79	50	36.2	97	80	27	80	50	36.8	97	NO	no	NO	SCU	>70	>39&<60	CVS problem	>5&<7	hemodynamically instability with altered vital signs or early warning signs	83-119	≤18	≤99	≤58	<38	none
86	female	Stretcher	RN	RN	followup	88	18	111	69	36	92	100	17	60	49	36	95	NO	no	yes	SCU	>70	>=60	CVS problem	>7	hemodynamically instability with altered vital signs or early warning signs	83-119	≤18	100-134	59-79	<38	yes
200	female	Walking	RN	RN	Initial	120	20	148	80	36.4	99	96	20			36	95	yes	no	NO	NONE	>70	>39&<60	CVS problem	<=5	hemodynamically instability with altered vital signs or early warning signs	≥120	19-21	≥135	>79	<38	yes
89	female	Wheelchair	notsigned	notsigned	followup	96	20	135	69	36.6	96	96	16	135	69	36.2	96	22	22	NO	NONE	>70	>39&<60	CVS problem	0	other	83-119	19-21	≥135	59-79	<38	none
25	male	Stretcher	RN	RN	followup	113	18	93	59	36	97	112	15	126	82	37	96	NO	no	NO	WArd	>70	>=60	CVS problem	>7	signifisant acute bleeding from any source	83-119	≤18	≤99	59-79	<38	none
79	female	Wheelchair	RN	RN	followup	113	20	149	89	36.5	95	113	17	149	89	36	95	yes	yes	NO	NONE	<50	>=60	CVS problem	>5&<7	signifisant acute bleeding from any source	83-119	19-21	≥135	>79	<38	none
209	male	Walking	RN	RN	Initial	89	16	152	82	36	97	89	24	152	82	36	97	NO	no	NO	WArd	>70	>=60	CVS problem	>7	signifisant acute bleeding from any source	83-119	≤18	≥135	>79	<38	none
28	male	Wheelchair	RN	RN	Initial	85	20	103	69	36.2	85	72	17	110	60	36	98	yes	yes	NO	NONE	>70	>=60	DB+HTN	>5&<7	acute abdominal pain ,vomiting and diarrhoea resulting in dehydration	83-119	19-21	100-134	59-79	<38	none
29	male	Wheelchair	notsigned	notsigned	Initial	94	16	103	71	36.2	96	90	15	123	70	36.5	97	NO	no	NO	WArd	>70	>39&<60	DB+HTN	>7	acute abdominal pain ,vomiting and diarrhoea resulting in dehydration	83-119	≤18	100-134	59-79	<38	yes
62	female	Walking	RN	RN	Initial	124	24	122	60	38	99	124	33	122	60	38	99	NO	no	NO	WArd	>70	<=39	DB+HTN	>5&<7	acute abdominal pain ,vomiting and diarrhoea resulting in dehydration	≥120	≥22	100-134	59-79	38-39	none
13	female	Stretcher	RN	RN	Initial	74	19	127	71	36.6	98	78	13	127	81	36	99	NO	no	NO	WArd	>70	>=60	DB+HTN	>7	acute abdominal pain ,vomiting and diarrhoea resulting in dehydration	≤82	19-21	100-134	59-79	<38	none
130	female	Wheelchair	RN	RN	Initial	82	18	128	70	36	98	86	17	150	80	36		yes	no	NO	NONE	>70	<=39	DB+HTN	>5&<7	acute abdominal pain ,vomiting and diarrhoea resulting in dehydration	≤82	≤18	100-134	59-79	<38	none
6	female	Stretcher	22	22	followup	142	23	129	76	37.8	98	106	29	106	71	37.9	98	NO	no	NO	WArd	>70	<=39	DB+HTN	>5&<7	acute abdominal pain ,vomiting and diarrhoea resulting in dehydration	≥120	≥22	100-134	59-79	<38	none
27	male	Wheelchair	RN	RN	Initial	48	20	130	61	36.2	98	55	23	130	67	36	98	NO	no	NO	SCU	>70	>=60	DB+HTN	>7	acute abdominal pain ,vomiting and diarrhoea resulting in dehydration	≤82	19-21	100-134	59-79	<38	none
150	female	Wheelchair	RN	RN	Initial	85	18	136	76	39.2	98	89	19	136	76		98	yes	no	NO	NONE	>70	>=60	DB+HTN	>5&<7	acute abdominal pain ,vomiting and diarrhoea resulting in dehydration	83-119	≤18	≥135	59-79	>39	yes
20	male	Walking	RN	RN	Initial	126	22	140	80	39.1	99		16					NO	no	NO	WArd	>70	<=39	DB+HTN	<=5	acute abdominal pain ,vomiting and diarrhoea resulting in dehydration	≥120	≥22	≥135	>79	>39	none
19	male	Stretcher	RN	RN	Initial	89	18	177	99	36.6	97	97	20	142	91	36	99	NO	no	NO	SCU	>70	>=60	DB+HTN	>7	acute abdominal pain ,vomiting and diarrhoea resulting in dehydration	83-119	≤18	≥135	>79	<38	yes
177	male	Walking	RN	RN	followup	63	18	108	64	36	92	63	28	106	64	36	92	NO	no	NO	WArd	50-70	>=60	DB+HTN	>5&<7	acute chest pain susoicion of acute cardiac arrest	≤82	≤18	100-134	59-79	<38	yes
36	male	Wheelchair	notsigned	notsigned	Initial	107	21	115	70	39.5	97	107	26	115	70	39.5	97	yes	no	NO	NONE	50-70	<=39	DB+HTN	>5&<7	acute chest pain susoicion of acute cardiac arrest	83-119	19-21	100-134	59-79	>39	none
30	female	Walking	RN	HN	Initial	95	18	135	66	36	92	72	20	145	66	36.2	96	NO	no	NO	CCU	>70	>39&<60	DB+HTN	0	acute chest pain susoicion of acute cardiac arrest	83-119	≤18	≥135	59-79	<38	none
163	female	Walking	RN	RN	Initial	150	35	136	85	38	82	158	26			38	82	NO	no	NO	SCU	>70	<=39	DB+HTN	>7	acute chest pain susoicion of acute cardiac arrest	≥120	≥22	≥135	>79	38-39	none
24	female	Stretcher	RN	RN	walkin	78	18	108	73	36.7	98	78	9	108	73	36.7	99	NO	no	NO	WArd	50-70	<=39	DB+HTN	>7	acute neurological deterioration	≤82	≤18	100-134	59-79	<38	none
153	female	Stretcher	RN	RN	followup	83	19	112	60	36.2	98	85	19	107	63	36.2	100	yes	yes	NO	NONE	>70	>=60	DB+HTN	>5&<7	acute neurological deterioration	83-119	19-21	100-134	59-79	<38	none
133	male	Stretcher	RN	RN	followup	97	22	113	67	36.2	97	82	21	128	78	36.8	98	NO	no	NO	SCU	>70	>39&<60	DB+HTN	>7	acute neurological deterioration	83-119	≥22	100-134	59-79	<38	none
18	female	Walking	RN	notsigned	Initial	93	16	149	71	37.9	100	100	19	131	74	36.6	96	NO	no	NO	WArd	>70	>=60	DB+HTN	0	acute neurological deterioration	83-119	≤18	≥135	59-79	<38	none
50	male	Stretcher	RN	RN	followup	119	22	85	61	36.3	84	113	24	104	65	36.4	98	NO	no	NO	SCU	50-70	>=60	DB+HTN	>7	acute respiratory distress or compromised airway	83-119	≥22	≤99	59-79	<38	none
40	male	Stretcher	22	22	Initial	99	28	100	63	36.2	97		34					NO	no	NO	SCU	>70	>39&<60	DB+HTN	>7	acute respiratory distress or compromised airway	83-119	≥22	100-134	59-79	<38	none
120	male	Walking	RN	RN	Initial	88	18	103	66	36.8	99	88	13	103	66	36.8	99	22	22	NO	CCU	50-70	>=60	DB+HTN	<=5	acute respiratory distress or compromised airway	83-119	≤18	100-134	59-79	<38	yes
32	male	Stretcher	RN	RN	Initial	132	26	104	59	36.9	79	132	17	104	59	36.9	79	NO	no	yes	WArd	<50	<=39	DB+HTN	>7	acute respiratory distress or compromised airway	≥120	≥22	100-134	59-79	<38	none
25	male	Walking	22	22	followup	64	18	112	50	36	92	72	16	121	54	36.2	92	22	22	NO	CCU	>70	>=60	DB+HTN	0	acute respiratory distress or compromised airway	≤82	≤18	100-134	≤58	<38	none
37	male	Stretcher	RN	RN	Initial	38	16	120	40	36	98	36	26	146	60	36	95	22	22	NO	CCU	>70	>=60	DB+HTN	0	acute respiratory distress or compromised airway	≤82	≤18	100-134	≤58	<38	none
182	male	Stretcher	RN	RN	followup	96	22	127	75	36	94	96	19	127	75	36	93	NO	no	NO	SCU	>70	>=60	DB+HTN	>7	acute respiratory distress or compromised airway	83-119	≥22	100-134	59-79	<38	none
219	female	Stretcher	RN	RN	followup	103	20	129	60	36	82	104	25	140	82	36	94	NO	no	NO	SCU	>70	>=60	DB+HTN	>7	acute respiratory distress or compromised airway	83-119	19-21	100-134	59-79	<38	yes
216	male	Stretcher	RN	RN	Initial	111	20	130	82	36.6	95	108	25	124	83	36.6	95	yes	yes	NO	NONE	>70	>39&<60	DB+HTN	>5&<7	acute respiratory distress or compromised airway	83-119	19-21	100-134	>79	<38	none
57	female	Stretcher	RN	RN	Initial	108	22	133	85	37.3	99	114	20	135	84	37.2	100	yes	yes	NO	NONE	>70	<=39	DB+HTN	>7	acute respiratory distress or compromised airway	83-119	≥22	100-134	>79	<38	none
39	female	Stretcher	22	22	Initial	117	22	136	79	39.2	84	103	23	162	96		96	NO	no	NO	CCU	>70	>39&<60	DB+HTN	>7	acute respiratory distress or compromised airway	83-119	≥22	≥135	59-79	>39	none
51	female	Walking	Doctor	RN	followup	118	20	141	76	36.4	86	122	23	144	96	36.4	90	NO	no	NO	SCU	50-70	>39&<60	DB+HTN	>7	acute respiratory distress or compromised airway	83-119	19-21	≥135	59-79	<38	none
123	male	Walking	RN	RN	followup	106	18	147	91	36	97	106	18	147	91	36		NO	no	NO	SCU	50-70	>39&<60	DB+HTN	>7	acute respiratory distress or compromised airway	83-119	≤18	≥135	>79	<38	none
96	male	Stretcher	RN	RN	followup	76	18	150	70	36.4	87	76	24	150	70	36	75	yes	yes	NO	NONE	50-70	>=60	DB+HTN	<=5	acute respiratory distress or compromised airway	≤82	≤18	≥135	59-79	<38	none
189	male	Wheelchair	RN	RN	followup	60	16	151	62	36.1	98	68	9	154	98	36	98	NO	no	NO	WArd	50-70	>=60	DB+HTN	>5&<7	acute respiratory distress or compromised airway	≤82	≤18	≥135	59-79	<38	none
105	female	Stretcher	notsigned	RN	followup	83	20	157	75	36.6	90	93	7	157	83	36.2	90	yes	no	NO	NONE	>70	>=60	DB+HTN	>5&<7	acute respiratory distress or compromised airway	83-119	19-21	≥135	59-79	<38	none
214	female	Stretcher	RN	RN	followup	76	18	157	74	35.6	96	85	18	132	72	36.5	98	22	22	NO	CCU	50-70	>=60	DB+HTN	0	acute respiratory distress or compromised airway	≤82	≤18	≥135	59-79	<38	none
109	female	Wheelchair	RN	RN	followup	133	20	173	61	36.6	90	126	19	138	75	36	99	22	22	NO	WArd	<50	>=60	DB+HTN	0	acute respiratory distress or compromised airway	≥120	19-21	≥135	59-79	<38	yes
22	female	Stretcher	RN	RN	followup	121	22	136	80	39.1	96		25					yes		NO	NONE	>70	>=60	DB+HTN	>7	any abnormal or critical test requiring emergency urgent management required admission and further monitoring	≥120	≥22	≥135	>79	>39	yes
161	male	Walking	RN	RN	followup	169	36	138	80	37.5	97	169	29			37.5	97	NO	no	NO	WArd	>70	<=39	DB+HTN	>7	any abnormal or critical test requiring emergency urgent management required admission and further monitoring	≥120	≥22	≥135	>79	<38	yes
115	male	Walking	RN	RN	Initial	100	18	80	55	36	85	100	22	80	55	36	85	NO	no	yes	SCU	>70	>=60	DB+HTN	>7	hemodynamically instability with altered vital signs or early warning signs	83-119	≤18	≤99	≤58	<38	none
135	male	Walking	RN	RN	Initial	112	17	86	46	36.4	99	109	10	83	50	37.2	95	NO	no	NO	WArd	>70	>=60	DB+HTN	>5&<7	hemodynamically instability with altered vital signs or early warning signs	83-119	≤18	≤99	≤58	<38	none
93	male	Stretcher	RN	RN	followup	82	26	86	48	36.2	95	80	28	85	46	36	96	yes	yes	NO	NONE	>70	<=39	DB+HTN	<=5	hemodynamically instability with altered vital signs or early warning signs	≤82	≥22	≤99	≤58	<38	none
76	male	Stretcher	notsigned	RN	followup	148	16	99	69	36.3	96	152	24	103	78	36.3	97	NO	no	NO	WArd	>70	>39&<60	DB+HTN	>5&<7	hemodynamically instability with altered vital signs or early warning signs	≥120	≤18	≤99	59-79	<38	none
95	female	Stretcher	Doctor	RN	Initial	67	20	173	90	36.3	99	60	12	159	93	36	98	22	22	NO	SCU	>70	>39&<60	DB+HTN	<=5	hemodynamically instability with altered vital signs or early warning signs	≤82	19-21	≥135	>79	<38	none
71	female	Walking	RN	RN	followup	73	22	220	73	36	96	79	27	210	110	36.3	98	yes	yes	NO	NONE	>70	>=60	DB+HTN	0	hemodynamically instability with altered vital signs or early warning signs	≤82	≥22	≥135	59-79	<38	none
41	male	Stretcher	Doctor	RN	followup	135	20	97	30	38.9	100	130	18	85	50	38.5	99	NO	no	NO	SCU	>70	<=39	DB+HTN	>7	other	≥120	19-21	≤99	≤58	38-39	none
125	male	Walking	RN	RN	walkin	139	20	112	73	36.6	98	139	16	112	73	38.4	98	NO	no	NO	SCU	50-70	<=39	DB+HTN	>5&<7	other	≥120	19-21	100-134	59-79	<38	yes
132	male	Walking	RN	RN	Initial	119	26	138	84	39.1	96	119	21				96	NO	no	NO	WArd	>70	<=39	DB+HTN	>7	other	83-119	≥22	≥135	>79	>39	none
139	male	Walking	RN	RN	Initial	124	22	140	80	37	98		21			37	98	yes	no	NO	NONE	>70	<=39	DB+HTN	>7	other	≥120	≥22	≥135	>79	<38	yes
1	male	Wheelchair	RN	RN	Initial	121	22	146	80	39.2	100		28					yes	yes	NO	NONE	>70	<=39	DB+HTN	<=5	other	≥120	≥22	≥135	>79	>39	none
215	female	Wheelchair	RN	RN	Initial	122	19	100	61	36.6	99	122	16	100	60	36.6	99	NO	no	NO	WArd	50-70	<=39	DB+HTN	>7	signifisant acute bleeding from any source	≥120	19-21	100-134	59-79	<38	none
152	male	Wheelchair	RN	RN	Initial	117	16	117	78	36.6	96	117	21	135	70	36	99	NO	no	NO	SCU	>70	<=39	DB+HTN	>7	signifisant acute bleeding from any source	83-119	≤18	100-134	59-79	<38	none
166	male	Walking	RN	RN	followup	184	36	139	80	39	95	184	35			39	95	NO	no	NO	WArd	>70	<=39	DB+HTN	>5&<7	signifisant acute bleeding from any source	≥120	≥22	≥135	>79	38-39	none
6	female	Stretcher	RN	RN	Initial	124	17	92	63	36.2	94	118	20	92	63		94	yes	yes	NO	NONE	>70	>=60	DM+HTN+CKD	>7	acute abdominal pain ,vomiting and diarrhoea resulting in dehydration	≥120	≤18	≤99	59-79	<38	none
85	male	Walking	RN	RN	Initial	120	24	97	63	36.8	100	120	20	97	63	36.8	100	NO	no	NO	WArd	>70	<=39	DM+HTN+CKD	<=5	acute abdominal pain ,vomiting and diarrhoea resulting in dehydration	≥120	≥22	≤99	59-79	<38	yes
104	female	Walking	RN	RN	walkin	92	18	117	63	36	94	94	14	112	72	36.4	95	NO	no	NO	WArd	50-70	>=60	DM+HTN+CKD	<=5	acute abdominal pain ,vomiting and diarrhoea resulting in dehydration	83-119	≤18	100-134	59-79	<38	none
64	female	Wheelchair	notsigned	notsigned	followup	86	28	87	49	36	93	73	28	95	49	36.2	98	22	22	NO	ICU	>70	<=39	DM+HTN+CKD	<=5	acute chest pain susoicion of acute cardiac arrest	83-119	≥22	≤99	≤58	<38	none
44	male	Stretcher	22	22	Initial	65	18	113	66	39.1	97	73	13	124	74		98	22	22	NO	CCU	>70	>=60	DM+HTN+CKD	<=5	acute chest pain susoicion of acute cardiac arrest	≤82	≤18	100-134	59-79	>39	none
121	male	Stretcher	RN	RN	Initial	54	18	118	82	36	100	54	24	118	63	36	100	NO	no	NO	CCU	<50	>39&<60	DM+HTN+CKD	<=5	acute chest pain susoicion of acute cardiac arrest	≤82	≤18	100-134	>79	<38	yes
81	male	Stretcher	RN	RN	Initial	97	18	133	60	39.2	98	94	16	140	75		96	NO	no	NO	SCU	>70	>=60	DM+HTN+CKD	>7	acute chest pain susoicion of acute cardiac arrest	83-119	≤18	100-134	59-79	>39	none
117	female	Walking	RN	RN	Initial	70	22	141	76	36	98	70	19	141	76	36	98	22	22	NO	CCU	50-70	>39&<60	DM+HTN+CKD	0	acute chest pain susoicion of acute cardiac arrest	≤82	≥22	≥135	59-79	<38	yes
184	female	Walking	RN	RN	followup	164	36	90	62	39	76	164	28	90	62	39	76	yes	no	NO	NONE	>70	<=39	DM+HTN+CKD	>7	acute neurological deterioration	≥120	≥22	≤99	59-79	38-39	yes
78	male	Walking	RN	RN	Initial	41	18	106	69	36.2	99	40	23	106	69	36	100	NO	no	NO	CCU	50-70	>=60	DM+HTN+CKD	>5&<7	acute neurological deterioration	≤82	≤18	100-134	59-79	<38	yes
13	female	Stretcher	22	22	followup	100	18	135	65	36	94	102	14	149	93	36.8	82	NO	no	NO	WArd	>70	>39&<60	DM+HTN+CKD	>7	acute neurological deterioration	83-119	≤18	≥135	59-79	<38	none
21	male	Stretcher	RN	RN	followup	132	22	67	43	39.3	84	116	16	68	41		96	NO	no	NO	SCU	>70	>39&<60	DM+HTN+CKD	>5&<7	acute respiratory distress or compromised airway	≥120	≥22	≤99	≤58	>39	none
47	male	Stretcher	RN	RN	walkin	101	24	87	58	36.5	86	81	26	113	58	36.5	98	yes	no	yes	NONE	>70	>39&<60	DM+HTN+CKD	>7	acute respiratory distress or compromised airway	83-119	≥22	≤99	≤58	<38	none
110	male	Stretcher	RN	RN	followup	120	22	95	61	36.4	89	100	19	103	72	36	100	yes	yes	NO	NONE	>70	<=39	DM+HTN+CKD	>7	acute respiratory distress or compromised airway	≥120	≥22	≤99	59-79	<38	none
34	male	Wheelchair	RN	RN	followup	82	20	97	63	36	100	89	18	100	60	36.5	95	NO	no	NO	CCU	>70	>=60	DM+HTN+CKD	0	acute respiratory distress or compromised airway	≤82	19-21	≤99	59-79	<38	none
178	male	Walking	RN	RN	walkin	84	18	109	65	36	94	82	16	101	82	36	94	NO	no	NO	SCU	>70	<=39	DM+HTN+CKD	>5&<7	acute respiratory distress or compromised airway	83-119	≤18	100-134	59-79	<38	none
21	male	Walking	RN	RN	followup	119	18	110	52	36.3	98	119	24	110	52	36.3	98	NO	no	NO	SCU	50-70	>39&<60	DM+HTN+CKD	>7	acute respiratory distress or compromised airway	83-119	≤18	100-134	≤58	<38	yes
181	male	Stretcher	RN	RN	followup	149	34	118	73	36	97	124	27	123	64	36	99	NO	no	NO	SCU	>70	<=39	DM+HTN+CKD	>7	acute respiratory distress or compromised airway	≥120	≥22	100-134	59-79	<38	none
28	male	Stretcher	notsigned	notsigned	Initial	62	29	127	62	36	90	70	17	134	66	36.2	91	22	22	NO	NONE	<50	>=60	DM+HTN+CKD	0	acute respiratory distress or compromised airway	≤82	≥22	100-134	59-79	<38	yes
56	female	Wheelchair	notsigned	RN	Initial	69	20	129	63	36	95	69	10	129	63	36.2	95	22	22	NO	CCU	<50	>=60	DM+HTN+CKD	0	acute respiratory distress or compromised airway	≤82	19-21	100-134	59-79	<38	none
171	female	Walking	notsigned	notsigned	followup	133	31	140	80	39.2	61	133	22				61	NO	no	NO	ICU	>70	<=39	DM+HTN+CKD	>7	acute respiratory distress or compromised airway	≥120	≥22	≥135	>79	>39	yes
155	female	Stretcher	RN	RN	followup	94	28	143	85	36.2	80	96	16	156	85	36.2	99	NO	no	NO	SCU	>70	>=60	DM+HTN+CKD	>5&<7	acute respiratory distress or compromised airway	83-119	≥22	≥135	>79	<38	none
31	male	Walking	RN	RN	followup	128	28	145	90	36	89	120	15	138	89	36.8	80	NO	no	NO	SCU	>70	>39&<60	DM+HTN+CKD	<=5	acute respiratory distress or compromised airway	≥120	≥22	≥135	>79	<38	none
42	male	Stretcher	22	22	followup	83	18	146	87	36	95	86	23	142	85		95	22	22	NO	CCU	>70	>=60	DM+HTN+CKD	<=5	acute respiratory distress or compromised airway	83-119	≤18	≥135	>79	<38	yes
65	female	Stretcher	notsigned	notsigned	Initial	80	24	158	55	37	90	80	24	158	55	36	90	NO	no	NO	SCU	>70	>=60	DM+HTN+CKD	>7	acute respiratory distress or compromised airway	≤82	≥22	≥135	≤58	<38	none
97	male	Stretcher	RN	HN	Initial	162	38	167	87	36	71	158	29	112	74	36.2	83	NO	no	yes	SCU	50-70	>39&<60	DM+HTN+CKD	>7	acute respiratory distress or compromised airway	≥120	≥22	≥135	>79	<38	none
157	female	Stretcher	RN	RN	Initial	126	29	178	92	36	88	120	26	170	90	36.2	24	NO	no	NO	WArd	50-70	>39&<60	DM+HTN+CKD	<=5	acute respiratory distress or compromised airway	≥120	≥22	≥135	>79	<38	none
.	female	Walking	22	22	22	125	22	145	80	39.2	97		28					22	22	NO	22	>70	>=60	DM+HTN+CKD	0	other	≥120	≥22	≥135	>79	>39	none
73	male	Stretcher	RN	RN	followup	133	34	68	37	36.2	95	131	24	83	51	36	98	NO	no	yes	SCU	>70	>39&<60	DM+HTN+CKD	>7	other	≥120	≥22	≤99	≤58	<38	none
151	male	Wheelchair	RN	RN	followup	100	16	119	81	36	100	100	19	119	81	36	100	yes	no	NO	NONE	50-70	<=39	endo problem	<=5	acute abdominal pain ,vomiting and diarrhoea resulting in dehydration	83-119	≤18	100-134	>79	<38	none
101	female	Walking	RN	RN	followup	75	22	121	57	38.7	96	79	27	105	59	36.2		NO	no	NO	SCU	<50	>39&<60	endo problem	>7	acute abdominal pain ,vomiting and diarrhoea resulting in dehydration	≤82	≥22	100-134	≤58	38-39	yes
30	male	Wheelchair	notsigned	notsigned	Initial	112	17	122	82	36	98	108	20	108	60	36.5	98	NO	no	NO	SCU	>70	>39&<60	endo problem	>7	acute abdominal pain ,vomiting and diarrhoea resulting in dehydration	83-119	≤18	100-134	>79	<38	none
33	male	Walking	RN	RN	Initial	109	18	112	52	37.8	92	93	15	108	66	38.2	94	NO	no	NO	WArd	>70	>=60	endo problem	>5&<7	acute chest pain susoicion of acute cardiac arrest	83-119	≤18	100-134	≤58	<38	yes
90	female	Stretcher	RN	RN	followup	87	18	236	96	36.4	94	86	21	215	86	36	94	yes	yes	NO	NONE	>70	>=60	endo problem	<=5	acute neurological deterioration	83-119	≤18	≥135	>79	<38	yes
17	female	Stretcher	RN	RN	Initial	110	20	86	55	36.6	73	110	19	86	55	36.6	73	NO	no	NO	SCU	50-70	>39&<60	endo problem	>7	acute respiratory distress or compromised airway	83-119	19-21	≤99	≤58	<38	none
169	female	Walking	RN	RN	Initial	177	44	139	89	39.1	80	170	34				80	yes	yes	NO	NONE	>70	<=39	endo problem	0	acute respiratory distress or compromised airway	≥120	≥22	≥135	>79	>39	none
218	male	Stretcher	22	22	followup	78	22	58	36	36	96	78	22	68	45	36	98	22	22	NO	CCU	>70	>=60	endo problem	0	hemodynamically instability with altered vital signs or early warning signs	≤82	≥22	≤99	≤58	<38	none
17	female	Stretcher	RN	RN	Initial	68	16	71	40	36.5	98	68	11	71	40	36.5	98	NO	no	NO	WArd	>70	>=60	endo problem	>7	other	≤82	≤18	≤99	≤58	<38	none
142	male	Stretcher	RN	HN	followup	135	17	125	86	38.5	98	120	13	120	70	38.5	99	NO	no	NO	WArd	>70	>39&<60	endo problem	<=5	other	≥120	≤18	100-134	>79	38-39	none
12	female	Wheelchair	22	22	followup	111	18	132	70	36.8	100	88	15	136	70	36.9	99	NO	no	NO	WArd	>70	<=39	endo problem	>7	signifisant acute bleeding from any source	83-119	≤18	100-134	59-79	<38	yes
22	male	Walking	RN	RN	followup	107	17	77	47	36.2	96	100	23	75	39	36.2	96	NO	no	NO	SCU	>70	>=60	malignancy	>7	acute abdominal pain ,vomiting and diarrhoea resulting in dehydration	83-119	≤18	≤99	≤58	<38	none
35	female	Wheelchair	RN	RN	Initial	88	17	87	56	36.3	99	88	16	93	53	36.3	98	NO	no	NO	SCU	>70	>=60	malignancy	<=5	acute abdominal pain ,vomiting and diarrhoea resulting in dehydration	83-119	≤18	≤99	≤58	<38	none
7	female	Stretcher	22	22	followup	152	20	94	66	36.7	96	128	17	94	66		99	NO	no	NO	SCU	>70	<=39	malignancy	>5&<7	acute abdominal pain ,vomiting and diarrhoea resulting in dehydration	≥120	19-21	≤99	59-79	<38	none
148	female	Wheelchair	RN	RN	Initial	114	20	98	75	36.3	90	114	16	98	75	36.3	90	yes	yes	NO	NONE	>70	<=39	malignancy	0	acute abdominal pain ,vomiting and diarrhoea resulting in dehydration	83-119	19-21	≤99	59-79	<38	yes
4	female	Stretcher	22	22	Initial	131	19	110	84	38.4	99	111	21	103		39	99	yes	yes	NO	NONE	>70	<=39	malignancy	<=5	acute abdominal pain ,vomiting and diarrhoea resulting in dehydration	≥120	19-21	100-134	>79	38-39	yes
23	male	Wheelchair	notsigned	notsigned	Initial	81	16	110	76	36.4	99	80	18	109	78	36.5	97	NO	no	NO	SCU	>70	<=39	malignancy	>7	acute abdominal pain ,vomiting and diarrhoea resulting in dehydration	≤82	≤18	100-134	59-79	<38	yes
202	male	Wheelchair	RN	RN	Initial	89	20	120	73	36.3	96	89	24	110	58	36	99	NO	no	NO	SCU	>70	>39&<60	malignancy	>5&<7	acute abdominal pain ,vomiting and diarrhoea resulting in dehydration	83-119	19-21	100-134	59-79	<38	none
190	male	Stretcher	RN	RN	Initial	88	18	120	89	36.4	97	79	23	110	59	36.2	98	yes	yes	NO	NONE	50-70	>=60	malignancy	>7	acute abdominal pain ,vomiting and diarrhoea resulting in dehydration	83-119	≤18	100-134	>79	<38	none
31	female	Walking	RN	RN	Initial	120	18	127	87	36.2	98	80	19	124	77	36.5	98	yes	yes	NO	NONE	50-70	>39&<60	malignancy	0	acute abdominal pain ,vomiting and diarrhoea resulting in dehydration	≥120	≤18	100-134	>79	<38	none
26	female	Wheelchair	RN	RN	followup	100	17	136	98	36	100	77	15	110	55	36	98	NO	no	NO	WArd	50-70	>39&<60	malignancy	>7	acute abdominal pain ,vomiting and diarrhoea resulting in dehydration	83-119	≤18	≥135	>79	<38	none
183	female	Walking	RN	RN	Initial	113	36	140	82	37.8	96	113	34			37.8	96	NO	no	NO	WArd	>70	<=39	malignancy	<=5	acute abdominal pain ,vomiting and diarrhoea resulting in dehydration	83-119	≥22	≥135	>79	<38	none
134	female	Walking	RN	RN	followup	123	22	140	80	38	99		22			38		yes	no	NO	NONE	>70	<=39	malignancy	>7	acute abdominal pain ,vomiting and diarrhoea resulting in dehydration	≥120	≥22	≥135	>79	38-39	none
33	female	Stretcher	RN	RN	followup	90	17	168	119	36	96	89	20	174	99	36.5	99	yes	no	NO	NONE	>70	>39&<60	malignancy	>7	acute abdominal pain ,vomiting and diarrhoea resulting in dehydration	83-119	≤18	≥135	>79	<38	none
1	male	Stretcher	RN	RN	followup	127	42	171	113	36.3	96	126	28	127	80	36.3		NO	no	NO	SCU	>70	>39&<60	malignancy	>7	acute abdominal pain ,vomiting and diarrhoea resulting in dehydration	≥120	≥22	≥135	>79	<38	none
103	female	Stretcher	RN	RN	followup	144	20	112	93	36.2	99	76	22	76	50	36.2	95	yes	no	yes	NONE	>70	>=60	malignancy	>7	acute chest pain susoicion of acute cardiac arrest	≥120	19-21	100-134	>79	<38	none
18	female	Walking	RN	RN	followup	124	22	136	80	39.1	98		15					NO	no	NO	SCU	<50	>39&<60	malignancy	>7	acute chest pain susoicion of acute cardiac arrest	≥120	≥22	≥135	>79	>39	none
137	male	Walking	RN	RN	followup	147	34	140	80	37	93	147	29			37	93	NO	no	NO	WArd	>70	<=39	malignancy	<=5	acute chest pain susoicion of acute cardiac arrest	≥120	≥22	≥135	>79	<38	yes
100	male	Walking	notsigned	notsigned	Initial	83	18	140	87	36.1	97	76	14	125	75	36.4	98	NO	no	NO	SCU	50-70	<=39	malignancy	>5&<7	acute chest pain susoicion of acute cardiac arrest	83-119	≤18	≥135	>79	<38	none
165	male	Walking	RN	RN	Initial	145	36	142	82	36	94	145	26			36	94	NO	no	NO	SCU	>70	<=39	malignancy	>5&<7	acute chest pain susoicion of acute cardiac arrest	≥120	≥22	≥135	>79	<38	none
84	male	Walking	notsigned	RN	walkin	96	18	149	81	36	98	87	24	140	84	36.2	96	22	22	NO	CCU	50-70	>=60	malignancy	0	acute chest pain susoicion of acute cardiac arrest	83-119	≤18	≥135	>79	<38	none
91	male	Stretcher	RN	HN	Initial	91	20	71	41	36.6	93	94	15	73	35	36.6	96	yes	yes	NO	NONE	>70	>=60	malignancy	<=5	acute neurological deterioration	83-119	19-21	≤99	≤58	<38	none
3	female	Stretcher	22	22	Initial	90	18	80	59	36.2	97	90	14	110	70		98	yes	yes	NO	NONE	>70	>=60	malignancy	<=5	acute neurological deterioration	83-119	≤18	≤99	59-79	<38	yes
128	male	Stretcher	RN	RN	followup	64	16	84	53	36.2	92	64	13	84	53	36	92	NO	no	NO	SCU	>70	>=60	malignancy	>7	acute neurological deterioration	≤82	≤18	≤99	≤58	<38	none
43	female	Stretcher	RN	RN	Initial	78	18	85	57	36.2	98	87	22	90	61	36.2	98	yes	yes	NO	NONE	>70	>=60	malignancy	>5&<7	acute neurological deterioration	≤82	≤18	≤99	≤58	<38	yes
14	male	Stretcher	22	22	followup	39	20	93	51	36.8	95	40	20	118	53	36.8	97	NO	no	yes	SCU	>70	>=60	malignancy	>5&<7	acute neurological deterioration	≤82	19-21	≤99	≤58	<38	none
195	female	Walking	notsigned	RN	followup	112	16	120	82	36	100	112	22	120	82	36	100	NO	no	NO	WArd	50-70	>39&<60	malignancy	>7	acute neurological deterioration	83-119	≤18	100-134	>79	<38	none
46	female	Walking	22	22	Initial	83	18	121	40	39.1	97	81	11	101	67			22	no	NO	WArd	>70	>=60	malignancy	>7	acute neurological deterioration	83-119	≤18	100-134	≤58	>39	none
175	male	Walking	RN	RN	Initial	91	16	145	69	36.4	95	91	23	145	69	36.4	95	NO	no	NO	SCU	>70	>=60	malignancy	<=5	acute neurological deterioration	83-119	≤18	≥135	59-79	<38	none
122	male	Walking	RN	RN	Initial	109	18	88	57	36	97	116	20	84	53	36.4	97	yes	no	NO	NONE	50-70	<=39	malignancy	<=5	acute respiratory distress or compromised airway	83-119	≤18	≤99	≤58	<38	none
83	female	Walking	RN	RN	followup	120	38	104	65	36	97	115	35	115	72	36	99	yes	yes	NO	NONE	50-70	<=39	malignancy	>7	acute respiratory distress or compromised airway	≥120	≥22	100-134	59-79	<38	yes
82	male	Wheelchair	notsigned	notsigned	followup	84	27	106	75	36.2	90	84	23	106	75	36.2	90	NO	no	NO	WArd	50-70	>=60	malignancy	>7	acute respiratory distress or compromised airway	83-119	≥22	100-134	59-79	<38	yes
102	male	Stretcher	RN	HN	22	60	36	106	71	36.4	87	52	32	98	64	36.4	94	yes	yes	NO	NONE	>70	>39&<60	malignancy	>7	acute respiratory distress or compromised airway	≤82	≥22	100-134	59-79	<38	none
113	male	Walking	RN	RN	followup	70	18	108	66	36	96	69	18	108	66	36	96	yes	yes	NO	NONE	50-70	>=60	malignancy	<=5	acute respiratory distress or compromised airway	≤82	≤18	100-134	59-79	<38	none
127	male	Walking	RN	RN	followup	114	22	110	57	37.2	90	112	22	149	82	36	92	NO	no	NO	SCU	>70	>=60	malignancy	>7	acute respiratory distress or compromised airway	83-119	≥22	100-134	≤58	<38	none
80	female	Stretcher	RN	RN	followup	78	20	114	63	36.6	98	77	24	133	88	36	98	yes	no	NO	NONE	>70	>39&<60	malignancy	<=5	acute respiratory distress or compromised airway	≤82	19-21	100-134	59-79	<38	none
88	male	Stretcher	RN	notsigned	Initial	101	22	131	69	36	91	101	24	156	82	36.2	98	yes	no	yes	NONE	50-70	>=60	malignancy	>7	acute respiratory distress or compromised airway	83-119	≥22	100-134	59-79	<38	none
159	male	Stretcher	RN	RN	Initial	130	26	132	77	36.8	68	122	16	151	98	36.8	93	NO	no	NO	SCU	>70	>=60	malignancy	>7	acute respiratory distress or compromised airway	≥120	≥22	100-134	59-79	<38	none
60	female	Walking	RN	RN	followup	74	19	134	65	36.4	88	88	19	139	79	36.2	90	NO	no	NO	WArd	<50	>=60	malignancy	>7	acute respiratory distress or compromised airway	≤82	19-21	100-134	59-79	<38	none
114	female	Walking	RN	RN	Initial	140	22	136	80	37	97		16			37		NO	no	NO	ICU	>70	<=39	malignancy	>5&<7	acute respiratory distress or compromised airway	≥120	≥22	≥135	>79	<38	none
43	male	Stretcher	22	22	followup	69	22	140	57	36	91		23					22	22	NO	WArd	>70	>=60	malignancy	0	acute respiratory distress or compromised airway	≤82	≥22	≥135	≤58	<38	none
5	male	Stretcher	22	22	followup	93	20	143	69	36	89	93	17	129	67		98	NO	no	NO	SCU	>70	>=60	malignancy	>7	acute respiratory distress or compromised airway	83-119	19-21	≥135	59-79	<38	none
108	female	Walking	RN	RN	followup	60	20	144	63	36	74	61	22	107	65	36.5	74	NO	no	NO	SCU	<50	>=60	malignancy	>5&<7	acute respiratory distress or compromised airway	≤82	19-21	≥135	59-79	<38	yes
10	female	Stretcher	22	22	followup	158	23	150	67	36.8	90	150	15	116	96	36.8	84	NO	no	yes	SCU	>70	>=60	malignancy	>5&<7	acute respiratory distress or compromised airway	≥120	≥22	≥135	59-79	<38	yes
147	female	Stretcher	RN	RN	Initial	101	18	154	105	36	85	78	19			36.6	82	NO	no	NO	SCU	>70	>=60	malignancy	>7	acute respiratory distress or compromised airway	83-119	≤18	≥135	>79	<38	none
44	female	Stretcher	RN	RN	Initial	38	20	159	59	36	98	38	19	159	59	36.4	98	NO	no	NO	CCU	>70	>=60	malignancy	>5&<7	acute respiratory distress or compromised airway	≤82	19-21	≥135	59-79	<38	none
92	female	Walking	RN	RN	followup	97	26	180	99	36	92	103	17	185	110	36	92	yes	yes	NO	NONE	>70	>=60	malignancy	>7	acute respiratory distress or compromised airway	83-119	≥22	≥135	>79	<38	none
29	female	Walking	RN	RN	Initial	64	20	181	79	36	97	67	20	161	79	36	98	22	22	NO	NONE	50-70	>=60	malignancy	0	acute respiratory distress or compromised airway	≤82	19-21	≥135	59-79	<38	none
2	male	Walking	RN	RN	followup	99	16	67	46	36.3	100	98	14	124	75	39	98	NO	no	yes	WArd	50-70	>=60	malignancy	0	any abnormal or critical test requiring emergency urgent management required admission and further monitoring	83-119	≤18	≤99	≤58	<38	none
197	male	Stretcher	RN	RN	followup	97	20	85	60	36	96	87	21	81	50	23	97	NO	no	NO	WArd	>70	>=60	malignancy	<=5	any abnormal or critical test requiring emergency urgent management required admission and further monitoring	83-119	19-21	≤99	59-79	<38	none
11	male	Stretcher	RN	RN	Initial	127	18	103	67	36.2	86	127	30	103	67	36.7	86	NO	no	NO	SCU	50-70	<=39	malignancy	>7	any abnormal or critical test requiring emergency urgent management required admission and further monitoring	≥120	≤18	100-134	59-79	<38	none
154	female	Walking	22	HN	followup	90	18	120	53	36.8	98	105	14	151	43	36.6	98	yes	no	NO	NONE	>70	>=60	malignancy	<=5	any abnormal or critical test requiring emergency urgent management required admission and further monitoring	83-119	≤18	100-134	≤58	<38	none
38	male	Stretcher	22	22	Initial	136	28	133	91	40.6	99		29					NO	no	NO	WArd	>70	<=39	malignancy	>5&<7	any abnormal or critical test requiring emergency urgent management required admission and further monitoring	≥120	≥22	100-134	>79	>39	none
52	female	Stretcher	notsigned	RN	followup	136	24	50	33	36.6	97	139	20	96	52	36	96	NO	no	NO	SCU	<50	>=60	malignancy	>7	hemodynamically instability with altered vital signs or early warning signs	≥120	≥22	≤99	≤58	<38	none
46	male	Stretcher	RN	RN	followup	146	18	67	38	36.3	95	142	19	85	40	36.2	95	NO	no	NO	SCU	>70	>=60	malignancy	>5&<7	hemodynamically instability with altered vital signs or early warning signs	≥120	≤18	≤99	≤58	<38	none
26	male	Stretcher	RN	RN	Initial	105	20	73	46	36.6	96	105	22	60	40	36.6	98	22	22	NO	22	>70	>=60	malignancy	0	hemodynamically instability with altered vital signs or early warning signs	83-119	19-21	≤99	≤58	<38	none
70	female	Stretcher	RN	RN	followup	101	18	79	35	36.3	94	105	15	69	23	36	96	NO	no	NO	SCU	50-70	>39&<60	malignancy	<=5	hemodynamically instability with altered vital signs or early warning signs	83-119	≤18	≤99	≤58	<38	none
106	male	Walking	RN	RN	Initial	57	18	90	45	36	99	73	18	108	58	36.2	98	22	22	NO	SCU	>70	>=60	malignancy	0	hemodynamically instability with altered vital signs or early warning signs	≤82	≤18	≤99	≤58	<38	none
11	male	Stretcher	22	22	followup	64	18	183	110	36.8	96	67	23	165	111	36.8	97	yes	no	NO	NONE	>70	>39&<60	malignancy	0	hemodynamically instability with altered vital signs or early warning signs	≤82	≤18	≥135	>79	<38	yes
Missing data	female	Walking	22	22	22	121	22	140	80	39.2	97		15					22	22	NO	22	>70	>=60	malignancy	0	other	≥120	≥22	≥135	>79	>39	yes
7	female	Stretcher	RN	RN	followup	100	17	95	62	34	99	100	8	95	62	34	100	yes	yes	NO	NONE	>70	>=60	malignancy	<=5	other	83-119	≤18	≤99	59-79	<38	none
196	male	Stretcher	RN	HN	followup	135	17	125	86	38.5	98	120	16	120	70	38.5	99	NO	no	NO	WArd	>70	>39&<60	malignancy	<=5	other	≥120	≤18	100-134	>79	38-39	yes
38	male	Stretcher	notsigned	RN	followup	148	23	130	75	37.6	99	137	14	113	75	38	99	NO	no	NO	WArd	>70	<=39	malignancy	>7	other	≥120	≥22	100-134	59-79	<38	none
149	male	Wheelchair	RN	RN	Initial	89	16	140	61	36	96	89	19	140	61	36	96	NO	no	NO	WArd	>70	>=60	malignancy	<=5	other	83-119	≤18	≥135	59-79	<38	none
34	male	Wheelchair	RN	RN	followup	107	17	107	66	36	99	107	17	107	66	36	99	NO	no	NO	WArd	50-70	>=60	malignancy	>7	signifisant acute bleeding from any source	83-119	≤18	100-134	59-79	<38	none
39	female	Stretcher	RN	RN	followup	80	26	195	79	36.4	71	80	32	195	78	36.3	70	NO	no	NO	WArd	50-70	>=60	malignancy	>7	signifisant acute bleeding from any source	≤82	≥22	≥135	59-79	<38	none
194	female	Stretcher	RN	RN	followup	82	18	68	44	36.2	96	84	24	106	65	36.2	96	yes	no	NO	NONE	50-70	>=60	others	<=5	acute abdominal pain ,vomiting and diarrhoea resulting in dehydration	≤82	≤18	≤99	≤58	<38	none
199	female	Stretcher	RN	RN	followup	137	24	87	61	36.6	92	137	26	87	60	37.3	98	yes	yes	NO	NONE	>70	>39&<60	others	>7	acute abdominal pain ,vomiting and diarrhoea resulting in dehydration	≥120	≥22	≤99	59-79	<38	none
10	female	Wheelchair	Doctor	HN	Initial	110	18	100	55	36.1	98	110	12	100	55	36.6	90	NO	no	NO	WArd	50-70	>=60	others	>7	acute abdominal pain ,vomiting and diarrhoea resulting in dehydration	83-119	≤18	100-134	≤58	<38	none
118	male	Walking	RN	RN	followup	74	20	106	51	36	91	74	11	106	51	36	91	NO	no	NO	WArd	>70	>=60	others	>7	acute abdominal pain ,vomiting and diarrhoea resulting in dehydration	≤82	19-21	100-134	≤58	<38	none
99	female	Walking	RN	RN	walkin	85	22	112	69	36	96	76	20	125	75	36	98	NO	no	NO	WArd	>70	>=60	others	>5&<7	acute abdominal pain ,vomiting and diarrhoea resulting in dehydration	83-119	≥22	100-134	59-79	<38	yes
40	female	Stretcher	RN	RN	followup	99	20	118	78	36.6	100	91	14	135	86	36.3	98	NO	no	NO	WArd	>70	>39&<60	others	>5&<7	acute abdominal pain ,vomiting and diarrhoea resulting in dehydration	83-119	19-21	100-134	59-79	<38	none
2	male	Walking	RN	RN	followup	124	22	136	80	39.3	99		23					NO	no	NO	WArd	>70	>=60	others	<=5	acute abdominal pain ,vomiting and diarrhoea resulting in dehydration	≥120	≥22	≥135	>79	>39	yes
210	male	Wheelchair	RN	RN	followup	106	20	136	78	36	97		15			36.6		yes	no	NO	NONE	<50	>=60	others	>5&<7	acute abdominal pain ,vomiting and diarrhoea resulting in dehydration	83-119	19-21	≥135	59-79	<38	none
164	female	Walking	RN	RN	followup	121	22	140	83	37	98		19			37		yes	yes	NO	NONE	50-70	<=39	others	>5&<7	acute abdominal pain ,vomiting and diarrhoea resulting in dehydration	≥120	≥22	≥135	>79	<38	none
15	female	Wheelchair	RN	RN	walkin	105	18	140	59	36	98	105	16	140	59	36	98	NO	no	NO	SCU	50-70	>=60	others	>7	acute abdominal pain ,vomiting and diarrhoea resulting in dehydration	83-119	≤18	≥135	59-79	<38	none
111	male	Stretcher	RN	RN	followup	84	18	141	67	36.4	100	132	25	141	67	36.2	98	NO	no	NO	WArd	50-70	>=60	others	>5&<7	acute abdominal pain ,vomiting and diarrhoea resulting in dehydration	83-119	≤18	≥135	59-79	<38	none
205	male	Walking	RN	RN	followup	174	38	142	84	39.2	96	175	21					NO	no	NO	WArd	>70	<=39	others	>7	acute abdominal pain ,vomiting and diarrhoea resulting in dehydration	≥120	≥22	≥135	>79	>39	yes
8	female	Wheelchair	notsigned	notsigned	walkin	94	19	148	92	36.3	100	99	28	148	91	36.9	98	NO	no	NO	WArd	50-70	>39&<60	others	0	acute abdominal pain ,vomiting and diarrhoea resulting in dehydration	83-119	19-21	≥135	>79	<38	none
158	male	Stretcher	RN	RN	Initial	101	20	85	53	36	94	53	18	91	58	36	98	NO	no	NO	SCU	>70	>=60	others	>7	acute chest pain susoicion of acute cardiac arrest	83-119	19-21	≤99	≤58	<38	yes
16	female	Stretcher	RN	RN	followup	100	20	96	86	36.4	99	100	14	96	86	36.4	99	yes	no	NO	NONE	<50	>=60	others	>5&<7	acute neurological deterioration	83-119	19-21	≤99	>79	<38	none
143	male	Stretcher	RN	RN	Initial	87	18	125	78	36	98	87	22	125	78	36		yes	yes	NO	NONE	50-70	>39&<60	others	<=5	acute neurological deterioration	83-119	≤18	100-134	59-79	<38	none
49	female	Stretcher	RN	RN	walkin	83	20	127	62	36.3	98	87	22	118	76	36.2	98	NO	no	yes	WArd	>70	>=60	others	>7	acute neurological deterioration	83-119	19-21	100-134	59-79	<38	none
138	male	Walking	RN	RN	followup	122	34	140	80	36	100	122	26			36	100	NO	no	NO	WArd	>70	<=39	others	<=5	acute neurological deterioration	≥120	≥22	≥135	>79	<38	yes
74	female	Stretcher	RN	RN	Initial	81	21	140	48	36.7	96	75	19	129	55	36	90	yes	yes	NO	NONE	50-70	>=60	others	>7	acute neurological deterioration	≤82	19-21	≥135	≤58	<38	none
187	male	Stretcher	RN	RN	followup	95	19	154	93	37	99	94	25	158	89	36.8	99	yes	no	NO	NONE	50-70	>=60	others	<=5	acute neurological deterioration	83-119	19-21	≥135	>79	<38	none
112	female	Stretcher	RN	RN	followup	88	20	119	58	36.2	86	70	19	112	54	36.4	99	NO	no	NO	WArd	>70	>=60	others	>5&<7	acute respiratory distress or compromised airway	83-119	19-21	100-134	≤58	<38	none
201	female	Stretcher	RN	RN	followup	84	22	128	56	36	80	84	21	128	58	36	94	NO	no	NO	WArd	>70	>=60	others	>7	acute respiratory distress or compromised airway	83-119	≥22	100-134	≤58	<38	none
68	female	Wheelchair	RN	RN	followup	111	28	132	79	36	96	89	23	123	71	36.2	96	NO	no	NO	SCU	>70	>=60	others	>7	acute respiratory distress or compromised airway	83-119	≥22	100-134	59-79	<38	none
185	male	Wheelchair	RN	RN	Initial	109	18	132	77	36.2	94	109	21	132	77	36.2	94	NO	no	NO	SCU	50-70	>=60	others	>7	acute respiratory distress or compromised airway	83-119	≤18	100-134	59-79	<38	none
186	female	Stretcher	RN	RN	followup	76	20	139	54	36.8	100	77	16	148	64	36	95	22	22	NO	CCU	>70	>=60	others	0	acute respiratory distress or compromised airway	≤82	19-21	≥135	≤58	<38	none
136	male	Walking	RN	RN	followup	166	36	139	81	39	74	166	31			39	74	yes	yes	NO	NONE	50-70	<=39	others	>5&<7	acute respiratory distress or compromised airway	≥120	≥22	≥135	>79	38-39	none
212	male	Walking	RN	RN	followup	144	22	155	67	36.2	90	144	19	155	67	36.2	90	NO	no	NO	SCU	<50	>39&<60	others	>7	acute respiratory distress or compromised airway	≥120	≥22	≥135	59-79	<38	none
126	male	Walking	RN	RN	followup	150	18	192	92	36.2	94	50	17	192	92	36	94	NO	no	NO	SCU	>70	>=60	others	>7	acute respiratory distress or compromised airway	≥120	≤18	≥135	>79	<38	none
107	male	Walking	RN	RN	followup	62	20	116	64	36	80	59	14	132	68	36.7	99	NO	no	NO	CCU	>70	>=60	others	>7	any abnormal or critical test requiring emergency urgent management required admission and further monitoring	≤82	19-21	100-134	59-79	<38	none
24	male	Stretcher	22	22	followup	94	16	63	42	36	94		14					NO	no	NO	SCU	>70	>39&<60	others	>7	hemodynamically instability with altered vital signs or early warning signs	83-119	≤18	≤99	≤58	<38	none
54	male	Stretcher	RN	RN	Initial	53	18	63	43	36.1	98	84	21	104	68	36.2		yes	yes	NO	NONE	>70	>=60	others	>5&<7	hemodynamically instability with altered vital signs or early warning signs	≤82	≤18	≤99	≤58	<38	none
193	male	Wheelchair	RN	RN	Initial	128	15	100	69	36.8	98	131	17	104	69	36.1	97	NO	no	NO	WArd	50-70	<=39	others	0	hemodynamically instability with altered vital signs or early warning signs	≥120	≤18	100-134	59-79	<38	none
35	male	Wheelchair	RN	RN	followup	79	17	108	65	36	95	88	18	128	79	36.8	98	NO	no	NO	SCU	>70	>=60	others	0	hemodynamically instability with altered vital signs or early warning signs	≤82	≤18	100-134	59-79	<38	yes
168	male	Walking	RN	RN	followup	155	40	136	86	39.2	96	165	27				96	yes	no	NO	NONE	>70	<=39	others	>5&<7	hemodynamically instability with altered vital signs or early warning signs	≥120	≥22	≥135	>79	>39	yes
23	female	Wheelchair	22	22	followup	88	18	223	100	39.1	97		18					NO	no	NO	SCU	>70	>39&<60	others	>7	hemodynamically instability with altered vital signs or early warning signs	83-119	≤18	≥135	>79	>39	none
179	female	Walking	RN	RN	followup	98	20	110	76	36.2	96	98	23	110	76	36.2	96	yes	no	NO	NONE	>70	>=60	others	>7	other	83-119	19-21	100-134	59-79	<38	none
124	male	Walking	RN	RN	walkin	148	20	133	77	36	97	148	19	133	77	36	97	yes	yes	NO	NONE	>70	<=39	others	>7	other	≥120	19-21	100-134	59-79	<38	yes
67	female	Wheelchair	RN	RN	followup	166	22	83	57	36	96	152	21	92	62	36.2	97	yes	no	NO	NONE	50-70	>39&<60	others	<=5	other	≥120	≥22	≤99	≤58	<38	none
53	male	Stretcher	notsigned	RN	followup	148	23	130	75	37.6	99	137	27	113	75	38	99	NO	no	NO	WArd	>70	<=39	others	>7	other	≥120	≥22	100-134	59-79	<38	none
170	male	Walking	notsigned	notsigned	Initial	121	32	135	80	38.2	100		31			38.2		NO	no	NO	WArd	>70	<=39	others	<=5	other	≥120	≥22	≥135	>79	38-39	yes
174	female	Walking	RN	RN	followup	124	22	137	80	37	96		24			37		yes	yes	NO	NONE	>70	<=39	others	>5&<7	other	≥120	≥22	≥135	>79	<38	none
59	male	Stretcher	notsigned	RN	Initial	103	17	79	44	36	94	93	22	84	57	36	98	NO	no	NO	SCU	50-70	>=60	others	>7	signifisant acute bleeding from any source	83-119	≤18	≤99	≤58	<38	none
207	female	Wheelchair	notsigned	RN	Initial	97	16	116	79	36.4	99	97	16	116	79		99	NO	no	NO	WArd	>70	<=39	others	>5&<7	signifisant acute bleeding from any source	83-119	≤18	100-134	59-79	<38	none
191	male	Stretcher	RN	RN	Initial	89	17	100	89	36.8	97	108	17	83	52	36.8	96	NO	no	NO	WArd	50-70	<=39	surgical	0	acute abdominal pain ,vomiting and diarrhoea resulting in dehydration	83-119	≤18	100-134	>79	<38	none
167	male	Walking	RN	RN	Initial	170	32	109	49	39	96	170	30	109	49	39	96	NO	no	NO	WArd	>70	<=39	surgical	<=5	acute abdominal pain ,vomiting and diarrhoea resulting in dehydration	≥120	≥22	100-134	≤58	38-39	yes
172	male	Walking	RN	RN	Initial	165	38	136	80	39.1	97	165	31					NO	no	NO	WArd	50-70	<=39	surgical	>5&<7	acute abdominal pain ,vomiting and diarrhoea resulting in dehydration	≥120	≥22	≥135	>79	>39	yes
77	female	Stretcher	RN	RN	followup	139	22	185	94	36.6	95	135	18	123	63	36	97	yes	yes	NO	NONE	50-70	>=60	surgical	>7	acute abdominal pain ,vomiting and diarrhoea resulting in dehydration	≥120	≥22	≥135	>79	<38	none
176	female	Walking	RN	RN	followup	67	22	112	56	36	94	67	18	112	56	36	94	22	22	NO	CCU	<50	>=60	surgical	0	acute chest pain susoicion of acute cardiac arrest	≤82	≥22	100-134	≤58	<38	none
192	female	Stretcher	RN	RN	Initial	125	16	142	83	36.2	96	135	13	146	91	36.1	96	NO	no	NO	WArd	50-70	>39&<60	surgical	>7	acute chest pain susoicion of acute cardiac arrest	≥120	≤18	≥135	>79	<38	none
32	male	Walking	RN	RN	Initial	85	18	142	97	36.2	98	75	17	83	59	36.5	95	NO	no	NO	CCU	>70	>39&<60	surgical	0	acute chest pain susoicion of acute cardiac arrest	83-119	≤18	≥135	>79	<38	none
58	female	Stretcher	RN	RN	Initial	116	18	114	71	36.6	88	116	16	114	71	36.6	88	NO	no	NO	WArd	>70	>=60	surgical	>7	acute respiratory distress or compromised airway	83-119	≤18	100-134	59-79	<38	none
75	male	Stretcher	RN	RN	walkin	119	20	121	62	36.2	82	118	19	101	78	36.2	92	yes	yes	NO	NONE	50-70	<=39	surgical	>7	acute respiratory distress or compromised airway	83-119	19-21	100-134	59-79	<38	none
116	male	Walking	RN	RN	Initial	109	20	158	79	36.2	84	84	13	179	84		94	NO	no	NO	SCU	<50	>39&<60	surgical	>7	acute respiratory distress or compromised airway	83-119	19-21	≥135	59-79	<38	yes
94	female	Walking	RN	RN	walkin	110	28	158	67	35.7	86	105	21	139	81	36	97	NO	no	NO	SCU	50-70	>=60	surgical	>7	acute respiratory distress or compromised airway	83-119	≥22	≥135	59-79	<38	none
5	male	Stretcher	RN	RN	followup	109	18	163	103	36	94	109	26	160	99		95	NO	no	NO	SCU	50-70	>=60	surgical	>5&<7	acute respiratory distress or compromised airway	83-119	≤18	≥135	>79	<38	none
63	male	Stretcher	RN	RN	Initial	99	22	170	98	37	95	107	20	179	97	37	98	NO	no	NO	WArd	>70	>=60	surgical	>7	acute respiratory distress or compromised airway	83-119	≥22	≥135	>79	<38	yes
198	female	Stretcher	RN	RN	Initial	175	22	85	56	39.3	96	175	21	80	56		96	yes	yes	NO	NONE	>70	<=39	surgical	0	any abnormal or critical test requiring emergency urgent management required admission and further monitoring	≥120	≥22	≤99	≤58	>39	none
4	female	Stretcher	RN	HN	walkin	103	18	92	60	36.2	99	100	18	90	60	99	36.1	22	22	NO	22	>70	>39&<60	surgical	0	any abnormal or critical test requiring emergency urgent management required admission and further monitoring	83-119	≤18	≤99	59-79	<38	yes
9	female	Wheelchair	notsigned	notsigned	Initial	90	17	136	91	36.6	99	90	10	138	81	36.5	98	yes	no	NO	NONE	50-70	<=39	surgical	<=5	any abnormal or critical test requiring emergency urgent management required admission and further monitoring	83-119	≤18	≥135	>79	<38	none
129	male	Walking	RN	RN	followup	72	17	83	38	36.4	99	112	8	78	58	36.8	98	yes	no	NO	NONE	>70	>=60	surgical	<=5	hemodynamically instability with altered vital signs or early warning signs	≤82	≤18	≤99	≤58	<38	none
48	female	Stretcher	RN	RN	followup	96	20	124	64	36.6	99	88	20	158	78	36.4	99	NO	no	NO	WArd	50-70	>=60	surgical	>7	other	83-119	19-21	100-134	59-79	<38	none
27	male	Wheelchair	notsigned	notsigned	Initial	76	20	142	76	36.2	96	80	20	140	68	36.5	98	22	22	NO	22	>70	>=60	surgical	0	signifisant acute bleeding from any source	≤82	19-21	≥135	59-79	<38	none
