# Supplementary material for: Improving the safety of outpatient to Emergency Department transfers: A quality improvement study in a tertiary hospital in Pakistan
Source: PLoS One. 2025 Nov 5;20(11):e0336347. doi: 10.1371/journal.pone.0336347 (PMC12588536; doi:10.1371/journal.pone.0336347)
Supplement: S2 Data — (XLS) [file pone.0336347.s003.xls]

## Sheet: Sheet1
PRE	Emails	designation	yearsofexperience	situation_req_trasfertoER_preq6	descrribetransferpro_pretoERq7	fortyeightfemale_preq8	thirtyfivemalefainted_preq9	fortyfivefemalel_pre10	MArkallequipmentrequir_preERq11	sixtyfivemal_rectalbleed_preq12	youngptsleepinginclinic_preq13	outofthesefindingtransfer_pre14	patientonwheelchair_pre15	var4	var12	var18	var21	q6post	q7post	q8post	q9post	q10post	q11post	q12	q13	q14	q15post	post_total	pre_total
10	anonymous	Specialist	12	1	1	0	1	1	1	1	1	1	1	anonymous	RN	Department of anesthesia and OR	1	1	0	1	0	0	0	0	0	1	1	4	9
24	anonymous	Registered Nurse	3	1	0	0	1	1	1	0	0	0	0	anonymous	Registered Nurse	Recovery Room	3	1	0	0	1	1	1	0	1	0	1	6	4
14	anonymous	RN	9	1	0	1	1	1	1	1	1	0	1	anonymous	RN	NW1	9	1	1	1	1	1	1	1	1	1	1	10	8
6	anonymous	Nurse Manager	22	1	0	1	1	1	1	1	1	0	0	anonymous	Nurse Manager	Operating Rooms	22	1	1	1	1	1	1	1	1	0	1	9	7
7	anonymous	RM	20	1	0	1	1	0	0	0	0	1	1	anonymous	RM	Outpatient	20	0	1	1	0	1	0	1	1	0	1	6	5
18	anonymous	Registered Nurse	3	1	0	1	1	1	0	1	1	0	1	anonymous	Registered Nurse	Out patient department	3	1	0	1	1	1	1	1	1	0	1	8	7
9	anonymous	AHN	8	1	0	0	1	1	1	0	0	0	0	anonymous	AHN	Outpatient	8	1	0	0	1	1	1	0	1	1	1	7	4
25	anonymous	RN	20	0	1	1	1	1	0	0	1	0	1	anonymous	RN	out patient	20	1	0	1	1	1	1	1	1	1	1	9	6
20	anonymous	RN	20	0	0	1	1	1	1	0	1	0	0	anonymous	RN	Litho	20	1	1	1	1	1	1	1	1	1	1	10	5
40	anonymous	HCA	29	1	0	1	1	1	0	1	1	1	1	anonymous	HCA	NW1	29	1	0	1	1	1	1	1	1	1	1	9	8
16	anonymous	Nurse informaticist	6	0	1	0	1	0	0	0	0	1	1	anonymous	Nurse informaticist	CMIO	6	1	1	1	1	1	1	1	1	1	1	10	4
28	anonymous	RN	1	1	1	1	1	1	1	1	1	0	0	anonymous	RN	Emergency department	1	1	0	0	1	0	1	1	1	0	1	6	8
21	anonymous	Medical Director PZP	20	1	1	0	1	1	0	0	1	0	1	anonymous	RN	Urology clinic - JHS 1	9	0	1	1	1	1	0	0	1	1	1	7	6
8	anonymous	Nurse informatics	13	0	1	1	1	0	1	1	1	0	0	anonymous	RN	NW1	9	1	1	1	1	1	1	1	1	1	1	10	6
15	anonymous	registered midwife	14	1	0	1	1	1	1	1	0	0	1	anonymous	RM	out patient	14	1	0	1	1	1	1	1	1	0	1	8	7
37	anonymous	Registered midwife	28	1	1	0	1	0	0	0	1	0	1	anonymous	Registered midwife	Ibz oncology clinic	28	1	1	0	1	0	0	0	1	0	0	4	5
2	anonymous	Physician Informaticist	2	0	0	1	1	1	0	0	0	0	1	anonymous	Physician Informaticist	CMIO Office	2	1	1	1	1	1	1	0	1	0	1	8	4
12	anonymous	Senior instructor	20	0	0	0	1	0	0	1	1	1	1	anonymous	Senior	OBGYN	20	1	0	1	0	1	0	1	1	1	1	7	5
4	anonymous	Nurse instructor	14	1	0	1	1	1	1	1	1	0	1	anonymous	Nurse Instructor	RR	14	1	1	1	1	1	1	1	1	0	1	9	8
3	anonymous	Senior instructor	5	1	0	1	1	0	0	1	1	1	1	anonymous	Senior Instructor	Family Medicine	5	1	1	1	1	0	1	1	1	1	1	9	7
26	anonymous	Assistant Head Nurse	8	1	0	1	1	1	1	0	1	0	1	anonymous	Assistant head nurse	CHC	8	0	0	1	1	1	1	1	1	1	1	8	7
22	anonymous	Hca	5	0	0	1	1	1	1	0	1	1	0	anonymous	Hca	Ent	5	1	0	1	1	1	1	1	1	1	1	9	6
23	anonymous	AHN	10	1	0	1	1	0	0	1	1	0	1	anonymous	AHN	SDC	10	1	0	1	1	0	0	1	1	0	1	6	6
34	anonymous	Registered nurse	12	1	0	1	1	1	1	0	1	0	0	anonymous	Registered nurse	Clinic 4 and 6	12	1	0	1	1	1	1	0	1	1	1	8	6
39	anonymous	Registered Nurse	10	1	0	1	1	0	0	0	1	0	1	anonymous	RN	CC Peads	10	1	1	1	1	0	0	0	1	0	1	6	5
29	anonymous	Sr. Manager Nurse Informaticist	22	0	1	0	1	0	1	1	1	0	0	anonymous	Sr. Manager Nurse Informatic	CMIO	22	0	1	1	1	1	1	0	1	0	1	7	5
1	anonymous	RN	3	1	0	1	1	0	1	1	1	1	1	anonymous	Rn	Family Medicine	3	1	0	1	1	1	1	0	1	1	0	7	8
36	anonymous	Rm	11	1	1	0	1	1	0	0	1	0	0	anonymous	Rm	Outpatient	11	1	1	1	1	1	1	0	1	0	0	7	5
19	anonymous	registered nurse	1	1	0	1	1	1	1	0	1	1	1	anonymous	RN	ED	1	1	1	1	1	1	1	0	1	1	1	9	8
17	anonymous	Rn	6	1	0	1	1	1	1	1	1	0	1	anonymous	Rn	Out patient	6	1	0	1	1	1	1	1	1	0	1	8	8
38	anonymous	Registered midwife	28	1	0	0	0	0	0	1	0	1	1	anonymous	Technician	Outpatient	20	1	0	1	1	1	1	1	1	1	1	9	4
30	anonymous	HCA	7	1	0	1	1	1	0	0	1	0	0	anonymous	HCA	Gi/Gs	7	1	1	1	0	0	1	1	1	0	1	7	5
27	anonymous	RN	6	1	0	0	1	1	1	0	1	0	1	anonymous	registered nurse	outpatient	4	1	0	1	1	1	1	0	1	0	1	7	6
13	anonymous	Physician Informaticist	1	0	0	1	1	0	1	1	1	1	1	anonymous	Physician Informaticist	CMIO	1	1	1	1	1	0	1	0	1	1	1	8	7
11	anonymous	Nurse Navigator	16	1	0	0	1	1	1	0	1	1	0	anonymous	Nurse Navigator	Ibz outpatient	16	1	0	0	1	1	1	0	1	1	0	6	6
33	anonymous	R/M	18	0	0	1	1	0	1	0	1	0	0	anonymous	RM	GI/GD	18	1	1	1	1	1	1	1	1	0	1	9	4
35	anonymous	nurse informatic	13	1	1	1	1	0	1	1	1	1	0	anonymous	nurse informatics	CMIO	13	1	0	1	1	1	1	0	1	1	1	8	8
32	anonymous	registered midwife	14	0	0	0	1	0	1	0	1	0	1	anonymous	registered nurse	peads clinic	14	1	1	1	1	1	0	1	1	0	1	8	4
31	anonymous	mid wife	17	0	0	0	1	0	0	0	1	0	1	anonymous	midwife	peads clinic	17	1	0	1	1	0	1	1	1	0	1	7	3
5	anonymous	RN	15	0	0	1	1	1	1	0	1	1	0	anonymous	RN	Consultant clinic 2	15	1	0	1	1	1	1	1	1	1	1	9	6
